# Supplementary material for: Comparative genomic analysis of Fusobacterium nucleatum reveals high intra-species diversity and cgmlst marker construction
Source: Gut Pathog. 2023 Sep 14;15:43. doi: 10.1186/s13099-023-00570-z (PMC10503116; doi:10.1186/s13099-023-00570-z)
Supplement: Supplementary file 5 — Additional file 5: Table S1. The basic statistics of Fusobacterium nucleatum genomes. [file 13099_2023_570_MOESM5_ESM.xlsx]

## Sheet: Sheet1
Table S1 basic statistics of Fusobacterium nucleatum genomes
GCA ID	N50	N90	Total numbers	Total length	Average length	Max length	Min length	Median length
GCA_000218645.2	2154007	2154007	1	2154007	2154007	2154007	2154007	2154007
GCA_001296145.1	2310804	2310804	1	2310804	2310804	2310804	2310804	2310804
GCA_002202115.1	2635767	2635767	1	2635767	2635767	2635767	2635767	2635767
GCA_002764055.1	2087706	2087706	1	2087706	2087706	2087706	2087706	2087706
GCA_001296125.1	2038535	2038535	1	2038535	2038535	2038535	2038535	2038535
GCA_003019295.1	2180101	2180101	1	2180101	2180101	2180101	2180101	2180101
GCA_019552125.1	2490990	2490990	1	2490990	2490990	2490990	2490990	2490990
GCA_003019785.1	2299539	2299539	1	2299539	2299539	2299539	2299539	2299539
GCA_019552085.1	2515153	2515153	1	2515153	2515153	2515153	2515153	2515153
GCA_002211625.1	2521394	2521394	1	2521394	2521394	2521394	2521394	2521394
GCA_019552065.1	2547341	2547341	1	2547341	2547341	2547341	2547341	2547341
GCA_000007325.1	2174500	2174500	1	2174500	2174500	2174500	2174500	2174500
GCA_902381645.1	2268272	2268272	1	2268272	2268272	2268272	2268272	2268272
GCA_001296185.1	2290405	2290405	1	2290405	2290405	2290405	2290405	2290405
GCA_001296165.1	2227266	2227266	1	2227266	2227266	2227266	2227266	2227266
GCA_000162235.2	2268272	2268272	1	2268272	2268272	2268272	2268272	2268272
GCA_002211645.1	2322902	2322902	1	2322902	2322902	2322902	2322902	2322902
GCA_001296085.1	2549353	2549353	1	2549353	2549353	2549353	2549353	2549353
GCA_024220095.1	2443126	2443126	1	2443126	2443126	2443126	2443126	2443126
GCA_019552105.1	2268559	2268559	1	2268559	2268559	2268559	2268559	2268559
GCA_019552005.1	2052554	2052554	1	2052554	2052554	2052554	2052554	2052554
GCA_002211605.1	2233010	2233010	1	2233010	2233010	2233010	2233010	2233010
GCA_902373855.1	2507720	2507720	2	2514029	1.25701e+06	2507720	6309	6309
GCA_019552045.1	2515213	2515213	2	2526214	1263107	2515213	11001	11001
GCA_001457555.1	2443126	2443126	2	2455060	1227530	2443126	11934	11934
GCA_000400875.1	2261267	2261267	2	2275461	1.13773e+06	2261267	14194	14194
GCA_002591555.1	2575648	2575648	2	2576233	1.28812e+06	2575648	585	585
GCA_002761915.1	2541594	2541594	2	2554714	1277357	2541594	13120	13120
GCA_000234075.2	2507721	2507721	2	2514030	1257015	2507721	6309	6309
GCA_000153625.1	2429698	2429698	2	2441632	1220816	2429698	11934	11934
GCA_000158275.2	2507720	2507720	2	2514029	1.25701e+06	2507720	6309	6309
GCA_013137915.1	2421837	2421837	3	2473944	824648	2421837	5856	46251
GCA_001433955.1	2600840	2600840	3	2622370	874123	2600840	7019	14511
GCA_001510735.1	1994730	285263	3	2470675	823558	1994730	190682	285263
GCA_002749995.1	2046047	2046047	3	2054883	684961	2046047	3534	5302
GCA_000163915.2	1801686	372621	3	2190228	730076	1801686	15921	372621
GCA_001455125.1	2469901	2469901	3	2481490	827163	2469901	5079	6510
GCA_900450795.1	2025891	2025891	3	2129752	709917	2025891	4234	99627
GCA_002204435.1	2496786	2496786	3	2523644	841215	2496786	11841	15017
GCA_002573475.1	2653055	2653055	4	2674036	668509	2653055	1636	6297
GCA_000242975.1	2415355	2415355	4	2424697	606174	2415355	2994	3125
GCA_000273625.1	2225871	194972	4	2515488	628872	2225871	6309	88336
GCA_000273605.1	2257469	2257469	5	2438048	487610	2257469	3215	6326
GCA_000162355.2	1306873	204599	5	2302090	460418	1306873	89832	340952
GCA_000479245.1	1266104	267222	6	2205574	367596	1266104	2776	267222
GCA_000158255.2	733892	173856	7	2271126	324447	783943	1974	173856
GCA_000479285.1	1519075	303051	8	2429447	303681	1519075	5551	76095
GCA_002591515.1	2346319	384555	9	2748372	305375	2346319	667	2665
GCA_002573625.1	517892	122232	11	2856440	259676	1362845	1930	122232
GCA_902375245.1	1700382	850779	13	2631404	202416	1700382	1027	2633
GCA_000523555.1	1700382	850779	13	2631404	202416	1700382	1027	2633
GCA_002591505.1	2522406	2522406	16	2544849	159053	2522406	503	1124
GCA_000158535.2	208138	109724	17	2363537	139032	355097	1008	127226
GCA_002591645.1	2545884	2545884	18	2577563	143198	2545884	647	1160
GCA_019583395.1	464976	88474	19	2532746	133302	710320	1048	10133
GCA_002884895.1	294517	59794	27	2455598	90948.1	479569	334	31804
GCA_022340165.1	167552	27177	27	2081686	77099.5	393534	11186	35210
GCA_002591475.1	869665	113468	28	2571390	91835.4	1154297	530	4177
GCA_002591545.1	1009497	194986	29	2489425	85842.2	1224319	565	1848
GCA_024140205.1	107676	33633	32	2078835	64963.6	425627	868	30694
GCA_000479225.1	127784	36108	33	2391779	72478.2	274826	1168	61660
GCA_002591585.1	1453131	248082	34	2555193	75152.7	1453131	521	1354
GCA_901873415.1	203042	36079	36	2208650	61351.4	969854	525	11747
GCA_022340105.1	79817	30817	36	2120548	58904.1	219972	10166	35389
GCA_000218655.1	336963	185946	37	2721023	73541.2	1297456	511	1561
GCA_008633215.1	337111	58494	41	2019333	49252	368899	549	1224
GCA_022340115.1	70681	27104	42	2299006	54738.2	219714	10149	42343
GCA_022340045.1	73318	24643	44	2288477	52010.8	284073	10525	33672
GCA_000479205.1	107083	36149	46	2143762	46603.5	249562	1000	16722
GCA_000479265.1	106583	24795	50	2284954	45699.1	276420	1057	23202
GCA_902375195.1	106583	24795	50	2284954	45699.1	276420	1057	23202
GCA_002591465.1	105164	25233	53	2509794	47354.6	544606	554	15947
GCA_022340145.1	60003	20119	54	2101367	38914.2	125663	10314	27096
GCA_003226385.1	126883	32053	55	2429502	44172.8	386863	307	14306
GCA_001854465.1	70039	17288	60	2143397	35723.3	188586	815	20333
GCA_000178895.1	69905	19354	67	2237034	33388.6	188717	521	19419
GCA_000479185.1	95383	16002	79	2447188	30977.1	221025	1012	8503
GCA_000455945.1	68085	19977	83	2162122	26049.7	222979	202	5171
GCA_002762005.1	56186	14997	112	2351018	20991.2	135688	514	6543
GCA_000455985.1	39283	11868	123	2265718	18420.5	121709	208	12090
GCA_002762015.1	37332	9528	150	2346246	15641.6	91822	514	6658
GCA_023383575.1	24762	7448	165	2204243	13359	66298	302	8305
GCA_000455965.1	23738	5183	186	1989265	10695	89584	202	5129
GCA_000493815.1	44334	10462	186	2477971	13322.4	135502	418	1620
GCA_003932835.1	84136	22581	192	2492174	12980.1	267963	263	559
GCA_001546435.1	30887	5727	199	2392347	12021.8	157136	613	4880
GCA_905203515.1	25596	6212	202	2577276	12758.8	115339	1028	6363
GCA_002417615.1	31690	6615	234	2470496	10557.7	143462	301	3588
GCA_023383645.1	21166	5389	276	2342000	8485.51	89006	302	3218
GCA_023383605.1	17994	4527	279	2311780	8285.95	97657	303	3963
GCA_023383525.1	17829	4638	286	2335092	8164.66	63072	305	4000
GCA_023383545.1	18669	4680	291	2373650	8156.87	48283	301	4168
GCA_000347315.1	8680	2761	379	2069558	5460.58	31878	503	3886
