# Supplementary material for: Comparative genomic analysis of Fusobacterium nucleatum reveals high intra-species diversity and cgmlst marker construction
Source: Gut Pathog. 2023 Sep 14;15:43. doi: 10.1186/s13099-023-00570-z (PMC10503116; doi:10.1186/s13099-023-00570-z)
Supplement: Supplementary file 6 — Additional file 6: Table S2. Metadata of Fusobacterium nucleatum genomes. [file 13099_2023_570_MOESM6_ESM.xlsx]

## Sheet: Fusobacterium_nucleatum-NCBI-me
Table S2 Metadata of Fusobacterium nucleatum genomes
Organism Name	Organism Groups	Strain	BioSample	Host	Isolate source	BioProject	Assembly	Level	Release Date
Fusobacterium nucleatum subsp. nucleatum ATCC 23726	Bacteria;Fusobacteria;Fusobacteriia	ATCC 23726	SAMN08501025	Homo sapiens	urine	PRJNA433545	GCA_003019785.1	Complete	2018-03-26T00:00:00Z
Fusobacterium nucleatum	Bacteria;Fusobacteria;Fusobacteriia	UMB0249	SAMN07511405	Homo sapiens	urine	PRJNA316969	GCA_002884895.1	Scaffold	2018-01-10T00:00:00Z
Fusobacterium nucleatum subsp. vincentii	Bacteria;Fusobacteria;Fusobacteriia	NCTC11326	SAMEA4412663	Homo sapiens	upper jaw	PRJEB6403	GCA_900450795.1	Contig	2018-07-30T00:00:00Z
Fusobacterium nucleatum subsp. nucleatum ATCC 23726	Bacteria;Fusobacteria;Fusobacteriia	ATCC 23726	SAMN00001497	Homo sapiens	unknown	PRJNA31471	GCA_000178895.1	Contig	2010-05-17T00:00:00Z
Fusobacterium nucleatum 13_3C	Bacteria;Fusobacteria;Fusobacteriia	13_3C	SAMN00690715	Homo sapiens	unknown	PRJNA212676	GCA_000523555.1	Scaffold	2014-01-27T00:00:00Z
Fusobacterium nucleatum subsp. animalis 21_1A	Bacteria;Fusobacteria;Fusobacteriia	21_1A	SAMN02463708	Homo sapiens	unknown	PRJNA32475	GCA_000218645.2	Chromosome	2011-06-15T00:00:00Z
Fusobacterium nucleatum subsp. vincentii 4_1_13	Bacteria;Fusobacteria;Fusobacteriia	4_1_13	SAMN02463710	Homo sapiens	unknown	PRJNA32479	GCA_000158255.2	Scaffold	2009-03-02T00:00:00Z
Fusobacterium nucleatum subsp. animalis 7_1	Bacteria;Fusobacteria;Fusobacteriia	7_1	SAMN02463711	Homo sapiens	unknown	PRJNA32483	GCA_000158275.2	Complete	2014-02-03T00:00:00Z
Fusobacterium nucleatum subsp. animalis 7_1	Bacteria;Fusobacteria;Fusobacteriia	7_1	SAMN02463711	Homo sapiens	unknown	PRJNA32483	GCA_000273625.1	Contig	2012-06-15T00:00:00Z
Fusobacterium nucleatum subsp. animalis D11	Bacteria;Fusobacteria;Fusobacteriia	D11	SAMN02463718	Homo sapiens	unknown	PRJNA32501	GCA_000158535.2	Scaffold	2009-02-18T00:00:00Z
Fusobacterium nucleatum subsp. vincentii 3_1_36A2	Bacteria;Fusobacteria;Fusobacteriia	3_1_36A2	SAMN02463738	Homo sapiens	unknown	PRJNA38357	GCA_000162235.2	Complete	2013-08-27T00:00:00Z
Fusobacterium nucleatum subsp. animalis 3_1_33	Bacteria;Fusobacteria;Fusobacteriia	3_1_33	SAMN02463746	Homo sapiens	unknown	PRJNA38519	GCA_000162355.2	Scaffold	2009-09-30T00:00:00Z
Fusobacterium nucleatum subsp. vincentii 3_1_27	Bacteria;Fusobacteria;Fusobacteriia	3_1_27	SAMN02463816	Homo sapiens	unknown	PRJNA41563	GCA_000163915.2	Complete	2014-02-07T00:00:00Z
Fusobacterium nucleatum subsp. polymorphum F0401	Bacteria;Fusobacteria;Fusobacteriia	F0401	SAMN02463835	Homo sapiens	unknown	PRJNA41987	GCA_000234075.2	Contig	2011-11-02T00:00:00Z
Fusobacterium nucleatum subsp. animalis F0419	Bacteria;Fusobacteria;Fusobacteriia	F0419	SAMN02463936	Homo sapiens	unknown	PRJNA64879	GCA_000242975.1	Scaffold	2012-01-12T00:00:00Z
Fusobacterium nucleatum subsp. polymorphum ATCC 10953	Bacteria;Fusobacteria;Fusobacteriia	ATCC 10953	SAMN02469324	Homo sapiens	unknown	PRJNA17261	GCA_000153625.1	Chromosome	2006-07-12T00:00:00Z
Fusobacterium nucleatum subsp. animalis 11_3_2	Bacteria;Fusobacteria;Fusobacteriia	11_3_2	SAMN02595348	Homo sapiens	unknown	PRJNA39559	GCA_000218655.1	Scaffold	2011-06-15T00:00:00Z
Fusobacterium nucleatum subsp. animalis F0419	Bacteria;Fusobacteria;Fusobacteriia	F0419	SAMN02596922	Homo sapiens	unknown	PRJNA64879	GCA_000273605.1	Contig	2012-06-15T00:00:00Z
Fusobacterium nucleatum CTI-7	Bacteria;Fusobacteria;Fusobacteriia	CTI-7	SAMN02597021	Homo sapiens	unknown	PRJNA197118	GCA_000479205.1	Scaffold	2013-10-22T00:00:00Z
Fusobacterium nucleatum CTI-6	Bacteria;Fusobacteria;Fusobacteriia	CTI-6	SAMN02597022	Homo sapiens	unknown	PRJNA197117	GCA_000479185.1	Contig	2013-10-22T00:00:00Z
Fusobacterium nucleatum CTI-5	Bacteria;Fusobacteria;Fusobacteriia	CTI-5	SAMN02597023	Homo sapiens	unknown	PRJNA197116	GCA_000479225.1	Scaffold	2013-10-22T00:00:00Z
Fusobacterium nucleatum CTI-3	Bacteria;Fusobacteria;Fusobacteriia	CTI-3	SAMN02597024	Homo sapiens	unknown	PRJNA170358	GCA_000479245.1	Scaffold	2013-10-22T00:00:00Z
Fusobacterium nucleatum CTI-2	Bacteria;Fusobacteria;Fusobacteriia	CTI-2	SAMN02597025	Homo sapiens	unknown	PRJNA170357	GCA_000479265.1	Scaffold	2013-10-22T00:00:00Z
Fusobacterium nucleatum CTI-1	Bacteria;Fusobacteria;Fusobacteriia	CTI-1	SAMN02597026	Homo sapiens	unknown	PRJNA170356	GCA_000479285.1	Scaffold	2013-10-22T00:00:00Z
Fusobacterium nucleatum subsp. nucleatum ATCC 25586	Bacteria;Fusobacteria;Fusobacteriia	ATCC 25586	SAMN02603417	Homo sapiens	unknown	PRJNA295	GCA_000007325.1	Complete	2002-03-26T00:00:00Z
Fusobacterium nucleatum subsp. animalis 4_8	Bacteria;Fusobacteria;Fusobacteriia	4_8	SAMN02603674	Homo sapiens	unknown	PRJNA32481	GCA_000400875.1	Complete	2013-05-22T00:00:00Z
Fusobacterium nucleatum	Bacteria;Fusobacteria;Fusobacteriia	MJR7757B	SAMN03851012	Homo sapiens	unknown	PRJNA272113	GCA_001546435.1	Scaffold	2016-02-02T00:00:00Z
Fusobacterium nucleatum	Bacteria;Fusobacteria;Fusobacteriia	Fn10-CTX3	SAMN20819805	Homo sapiens	tissue	PRJNA755318	GCA_022340145.1	Contig	2022-02-17T00:00:00Z
Fusobacterium nucleatum	Bacteria;Fusobacteria;Fusobacteriia	Fn146CP	SAMN20819806	Homo sapiens	tissue	PRJNA755318	GCA_022340165.1	Contig	2022-02-17T00:00:00Z
Fusobacterium nucleatum	Bacteria;Fusobacteria;Fusobacteriia	Fn173CP	SAMN20819807	Homo sapiens	tissue	PRJNA755318	GCA_022340105.1	Contig	2022-02-17T00:00:00Z
Fusobacterium nucleatum	Bacteria;Fusobacteria;Fusobacteriia	Fn3760T	SAMN20819808	Homo sapiens	tissue	PRJNA755318	GCA_022340115.1	Contig	2022-02-17T00:00:00Z
Fusobacterium nucleatum	Bacteria;Fusobacteria;Fusobacteriia	FnS0431	SAMN20819809	Homo sapiens	tissue	PRJNA755318	GCA_022340045.1	Contig	2022-02-17T00:00:00Z
Fusobacterium nucleatum subsp. polymorphum	Bacteria;Fusobacteria;Fusobacteriia	SSMR1	SAMN29492362	Homo sapiens	sewage	PRJNA855465	GCA_024220095.1	Complete	2022-07-12T00:00:00Z
Fusobacterium nucleatum YWH7054	Bacteria;Fusobacteria;Fusobacteriia	YWH7054	SAMN07819091	Homo sapiens	placenta	PRJNA219458	GCA_023383525.1	Contig	2022-05-17T00:00:00Z
Fusobacterium nucleatum YWH7053	Bacteria;Fusobacteria;Fusobacteriia	YWH7053	SAMN07819092	Homo sapiens	placenta	PRJNA219457	GCA_023383545.1	Contig	2022-05-17T00:00:00Z
Fusobacterium nucleatum YWH7056	Bacteria;Fusobacteria;Fusobacteriia	YWH7056	SAMN07819094	Homo sapiens	placenta	PRJNA219460	GCA_023383605.1	Contig	2022-05-17T00:00:00Z
Fusobacterium nucleatum	Bacteria;Fusobacteria;Fusobacteriia	AB1	SAMN05912803	Homo sapiens	nose	PRJNA338014	GCA_001854465.1	Scaffold	2016-10-26T00:00:00Z
Fusobacterium nucleatum subsp. polymorphum	Bacteria;Fusobacteria;Fusobacteriia	KCOM 1248 (=ChDC F113)	SAMN06947016	Homo sapiens	mouth	PRJNA386418	GCA_002591505.1	Scaffold	2017-10-18T00:00:00Z
Fusobacterium nucleatum subsp. polymorphum	Bacteria;Fusobacteria;Fusobacteriia	KCOM 1001	SAMN06947082	Homo sapiens	mouth	PRJNA386424	GCA_002204435.1	Scaffold	2017-06-21T00:00:00Z
Fusobacterium nucleatum subsp. polymorphum	Bacteria;Fusobacteria;Fusobacteriia	KCOM 1257 (=ChDC F186)	SAMN06947112	Homo sapiens	mouth	PRJNA386431	GCA_002591545.1	Scaffold	2017-10-18T00:00:00Z
Fusobacterium nucleatum subsp. vincentii ChDC F8	Bacteria;Fusobacteria;Fusobacteriia	ChDC F8	SAMN02469575	Homo sapiens	mouth	PRJNA193577	GCA_000455965.1	Contig	2013-08-29T00:00:00Z
Fusobacterium nucleatum subsp. nucleatum ChDC F316	Bacteria;Fusobacteria;Fusobacteriia	ChDC F316	SAMN02469582	Homo sapiens	mouth	PRJNA193580	GCA_000455945.1	Contig	2013-08-29T00:00:00Z
Fusobacterium nucleatum subsp. polymorphum	Bacteria;Fusobacteria;Fusobacteriia	KCOM 1260 (=ChDC F218)	SAMN07125686	Homo sapiens	mouth	PRJNA386717	GCA_002202115.1	Chromosome	2017-06-20T00:00:00Z
Fusobacterium nucleatum subsp. polymorphum	Bacteria;Fusobacteria;Fusobacteriia	KCOM 1267(=ChDC F290)	SAMN07125719	Homo sapiens	mouth	PRJNA386725	GCA_002591475.1	Scaffold	2017-10-18T00:00:00Z
Fusobacterium nucleatum subsp. polymorphum	Bacteria;Fusobacteria;Fusobacteriia	KCOM 1271 (=ChDC F305)	SAMN07125720	Homo sapiens	mouth	PRJNA386727	GCA_002591515.1	Scaffold	2017-10-18T00:00:00Z
Fusobacterium nucleatum subsp. polymorphum	Bacteria;Fusobacteria;Fusobacteriia	KCOM 1274 (=ChDC F309)	SAMN07125722	Homo sapiens	mouth	PRJNA386729	GCA_002591465.1	Scaffold	2017-10-18T00:00:00Z
Fusobacterium nucleatum subsp. polymorphum	Bacteria;Fusobacteria;Fusobacteriia	KCOM 1330 (=ChDC F330)	SAMN07125859	Homo sapiens	mouth	PRJNA386736	GCA_002591645.1	Scaffold	2017-10-18T00:00:00Z
Fusobacterium nucleatum subsp. polymorphum	Bacteria;Fusobacteria;Fusobacteriia	KCOM 1275	SAMN07125867	Homo sapiens	mouth	PRJNA386738	GCA_002211625.1	Complete	2017-06-30T00:00:00Z
Fusobacterium nucleatum subsp. nucleatum	Bacteria;Fusobacteria;Fusobacteriia	KCOM 1250	SAMN03263147	Homo sapiens	mouth	PRJNA270140	GCA_001296185.1	Complete	2015-09-22T00:00:00Z
Fusobacterium nucleatum subsp. nucleatum ChDC F316	Bacteria;Fusobacteria;Fusobacteriia	KCOM 1322	SAMN03263583	Homo sapiens	mouth	PRJNA270149	GCA_001296165.1	Complete	2015-09-22T00:00:00Z
Fusobacterium nucleatum subsp. animalis	Bacteria;Fusobacteria;Fusobacteriia	KCOM 1279	SAMN03263149	Homo sapiens	mouth	PRJNA270143	GCA_001296085.1	Complete	2015-09-22T00:00:00Z
Fusobacterium nucleatum subsp. nucleatum	Bacteria;Fusobacteria;Fusobacteriia	ChDC F317	SAMN03263083	Homo sapiens	mouth	PRJNA270127	GCA_002211605.1	Complete	2017-06-30T00:00:00Z
Fusobacterium nucleatum subsp. animalis	Bacteria;Fusobacteria;Fusobacteriia	KCOM 1280 (= ChDC F318)	SAMN03263089	Homo sapiens	mouth	PRJNA270136	GCA_002573475.1	Contig	2017-10-17T00:00:00Z
Fusobacterium nucleatum subsp. polymorphum	Bacteria;Fusobacteria;Fusobacteriia	ChDC F319	SAMN03263146	Homo sapiens	mouth	PRJNA270139	GCA_001455125.1	Chromosome	2015-12-02T00:00:00Z
Fusobacterium nucleatum subsp. polymorphum	Bacteria;Fusobacteria;Fusobacteriia	KCOM 1232 (= ChDC F37)	SAMN03263148	Homo sapiens	mouth	PRJNA270141	GCA_002573625.1	Scaffold	2017-10-17T00:00:00Z
Fusobacterium nucleatum subsp. vincentii ChDC F8	Bacteria;Fusobacteria;Fusobacteriia	KCOM 1231	SAMN03263151	Homo sapiens	mouth	PRJNA270144	GCA_001296125.1	Complete	2015-09-22T00:00:00Z
Fusobacterium nucleatum subsp. polymorphum	Bacteria;Fusobacteria;Fusobacteriia	ChDC F306	SAMN03263152	Homo sapiens	mouth	PRJNA270146	GCA_001433955.1	Complete	2015-11-06T00:00:00Z
Fusobacterium nucleatum subsp. nucleatum	Bacteria;Fusobacteria;Fusobacteriia	ChDC F311	SAMN03263580	Homo sapiens	mouth	PRJNA270147	GCA_001510735.1	Scaffold	2016-01-11T00:00:00Z
Fusobacterium nucleatum subsp. polymorphum	Bacteria;Fusobacteria;Fusobacteriia	KCOM 1278 (=ChDC F313)	SAMN07125858	Homo sapiens	mouth	PRJNA386735	GCA_002591585.1	Scaffold	2017-10-18T00:00:00Z
Fusobacterium nucleatum subsp. vincentii	Bacteria;Fusobacteria;Fusobacteriia	KCOM 2880	SAMN07837311	Homo sapiens	mouth	PRJNA415897	GCA_002749995.1	Contig	2017-11-04T00:00:00Z
Fusobacterium nucleatum subsp. vincentii	Bacteria;Fusobacteria;Fusobacteriia	KCOM 2931	SAMN07837329	Homo sapiens	mouth	PRJNA415900	GCA_002764055.1	Complete	2017-11-13T00:00:00Z
Fusobacterium nucleatum subsp. polymorphum	Bacteria;Fusobacteria;Fusobacteriia	KCOM 1265	SAMN07956181	Homo sapiens	mouth	PRJNA416415	GCA_002761915.1	Contig	2017-11-08T00:00:00Z
Fusobacterium nucleatum W1481	Bacteria;Fusobacteria;Fusobacteriia	W1481	SAMN02471857	Homo sapiens	mouth	PRJNA222595	GCA_000493815.1	Scaffold	2013-10-28T00:00:00Z
Fusobacterium nucleatum subsp. animalis ChDC F324	Bacteria;Fusobacteria;Fusobacteriia	ChDC F324	SAMN02469583	Homo sapiens	mouth	PRJNA193581	GCA_000455985.1	Contig	2013-08-29T00:00:00Z
Fusobacterium nucleatum subsp. nucleatum	Bacteria;Fusobacteria;Fusobacteriia	25586	SAMN08706662	Homo sapiens	mouth	PRJNA433545	GCA_003019295.1	Complete	2018-03-26T00:00:00Z
Fusobacterium nucleatum subsp. animalis	Bacteria;Fusobacteria;Fusobacteriia	ChDC F332	SAMN07125863	Homo sapiens	mouth	PRJNA386737	GCA_002211645.1	Complete	2017-06-30T00:00:00Z
Fusobacterium nucleatum	Bacteria;Fusobacteria;Fusobacteriia	Fn12230	SAMN14918738	Homo sapiens	mouth	PRJNA632750	GCA_013137915.1	Complete	2020-05-21T00:00:00Z
Fusobacterium nucleatum	Bacteria;Fusobacteria;Fusobacteriia	OH5060	SAMN10478687	Canis lupus familiaris	mouth	PRJNA506243	GCA_003932835.1	Contig	2018-12-03T00:00:00Z
Fusobacterium nucleatum subsp. animalis	Bacteria;Fusobacteria;Fusobacteriia	KCOM 1325	SAMN03263585	Homo sapiens	mouth	PRJNA270152	GCA_001296145.1	Complete	2015-09-22T00:00:00Z
Fusobacterium nucleatum subsp. polymorphum	Bacteria;Fusobacteria;Fusobacteriia	KCOM 1002 (=ChDC F175)	SAMN06947103	Homo sapiens	mouth	PRJNA386425	GCA_002591555.1	Scaffold	2017-10-18T00:00:00Z
Fusobacterium nucleatum	Bacteria;Fusobacteria;Fusobacteriia	2013-08-02	SAMD00149548	Homo sapiens	lung	PRJDB7095	GCA_008633215.1	Contig	2019-09-18T21:16:00Z
Fusobacterium nucleatum subsp. animalis	Bacteria;Fusobacteria;Fusobacteriia	P2_LM	SAMN07448032	Homo sapiens	liver	PRJNA362951	GCA_002762015.1	Contig	2017-11-08T00:00:00Z
Fusobacterium nucleatum	Bacteria;Fusobacteria;Fusobacteriia	ERR414442-bin.5	SAMEA7847768	Homo sapiens	gut	PRJEB37358	GCA_905203515.1	Contig	2021-02-01T00:00:00Z
Fusobacterium nucleatum	Bacteria;Fusobacteria;Fusobacteriia	MGYG-HGUT-01326	SAMEA5850829	Homo sapiens	gut	PRJEB33885	GCA_902373855.1	Contig	2019-08-12T00:00:00Z
Fusobacterium nucleatum	Bacteria;Fusobacteria;Fusobacteriia	MGYG-HGUT-01347	SAMEA5850850	Homo sapiens	gut	PRJEB33885	GCA_902381645.1	Complete	2019-08-09T00:00:00Z
Fusobacterium nucleatum	Bacteria;Fusobacteria;Fusobacteriia	MGYG-HGUT-01459	SAMEA5850962	Homo sapiens	gut	PRJEB33885	GCA_902375195.1	Scaffold	2019-08-12T00:00:00Z
Fusobacterium nucleatum	Bacteria;Fusobacteria;Fusobacteriia	MGYG-HGUT-01464	SAMEA5850967	Homo sapiens	gut	PRJEB33885	GCA_902375245.1	Scaffold	2019-08-12T00:00:00Z
Fusobacterium nucleatum subsp. animalis	Bacteria;Fusobacteria;Fusobacteriia	THCT5A4	SAMN18042963	Homo sapiens	gut	PRJNA704481	GCA_019552125.1	Complete	2021-08-11T00:00:00Z
Fusobacterium nucleatum subsp. animalis	Bacteria;Fusobacteria;Fusobacteriia	THCT6B3	SAMN18042964	Homo sapiens	gut	PRJNA704481	GCA_019552105.1	Complete	2021-08-11T00:00:00Z
Fusobacterium nucleatum subsp. animalis	Bacteria;Fusobacteria;Fusobacteriia	THCT7A2	SAMN18042965	Homo sapiens	gut	PRJNA704481	GCA_019552085.1	Complete	2021-08-11T00:00:00Z
Fusobacterium nucleatum subsp. polymorphum	Bacteria;Fusobacteria;Fusobacteriia	THCT7E2	SAMN18042966	Homo sapiens	gut	PRJNA704481	GCA_019552065.1	Complete	2021-08-11T00:00:00Z
Fusobacterium nucleatum subsp. polymorphum	Bacteria;Fusobacteria;Fusobacteriia	THCT15E1	SAMN18042967	Homo sapiens	gut	PRJNA704481	GCA_019552045.1	Complete	2021-08-11T00:00:00Z
Fusobacterium nucleatum subsp. vincentii	Bacteria;Fusobacteria;Fusobacteriia	THCT14A3	SAMN18042968	Homo sapiens	gut	PRJNA704481	GCA_019552005.1	Complete	2021-08-11T00:00:00Z
Fusobacterium nucleatum	Bacteria;Fusobacteria;Fusobacteriia	Fusobacterium_nucleatum_BgEED12	SAMEA5664356	Homo sapiens	gut	PRJEB32184	GCA_901873415.1	Contig	2021-02-13T00:00:00Z
Fusobacterium nucleatum subsp. animalis	Bacteria;Fusobacteria;Fusobacteriia	P2_CP	SAMN07448031	Homo sapiens	gut	PRJNA362951	GCA_002762005.1	Contig	2017-11-08T00:00:00Z
Fusobacterium nucleatum CC53	Bacteria;Fusobacteria;Fusobacteriia	CC53	SAMN02469329	Homo sapiens	gut	PRJNA190102	GCA_000347315.1	Contig	2013-03-18T00:00:00Z
Fusobacterium nucleatum subsp. polymorphum	Bacteria;Fusobacteria;Fusobacteriia	NCTC10562	SAMEA2479572	Homo sapiens	gut	PRJEB6403	GCA_001457555.1	Complete	2015-03-22T00:00:00Z
Fusobacterium nucleatum subsp. vincentii	Bacteria;Fusobacteria;Fusobacteriia	CNGBCC1850030	SAMN28932599	Homo sapiens	gut	PRJNA847373	GCA_024140205.1	Contig	2022-07-05T00:00:00Z
Fusobacterium nucleatum	Bacteria;Fusobacteria;Fusobacteriia	12230	SAMN09377639	Homo sapiens	clinical transtracheal isolate	PRJNA474955	GCA_003226385.1	Contig	2018-06-13T00:00:00Z
Fusobacterium nucleatum	Bacteria;Fusobacteria;Fusobacteriia	12230 MIT 2016	SAMN07710844	Homo sapiens	clinical transtracheal isolate	PRJNA412393	GCA_002417615.1	Contig	2017-10-03T00:00:00Z
Fusobacterium nucleatum	Bacteria;Fusobacteria;Fusobacteriia	9571	SAMN11557469	Homo sapiens	clinical sample	PRJNA540768	GCA_019583395.1	Scaffold	2021-08-12T00:00:00Z
Fusobacterium nucleatum YWH7055	Bacteria;Fusobacteria;Fusobacteriia	YWH7055	SAMN07819090	Homo sapiens	amniotic fluid	PRJNA219459	GCA_023383575.1	Contig	2022-05-17T00:00:00Z
Fusobacterium nucleatum YWH7199	Bacteria;Fusobacteria;Fusobacteriia	YWH7199	SAMN07819093	Homo sapiens	term stillborn infant	PRJNA219462	GCA_023383645.1	Contig	2022-05-17T00:00:00Z
