# Supplementary material for: Comparative genomic analysis of Fusobacterium nucleatum reveals high intra-species diversity and cgmlst marker construction
Source: Gut Pathog. 2023 Sep 14;15:43. doi: 10.1186/s13099-023-00570-z (PMC10503116; doi:10.1186/s13099-023-00570-z)
Supplement: Supplementary file 7 — Additional file 7: Table S3. (A) cgmlst marker of Fusobacterium nucleatum genomes. (B) cgmlst marker of Fusobacterium nucleatum genomes isolated from mouth. (C) cgmlst marker of Fusobacterium nucleatum genomes isolated from gut. [file 13099_2023_570_MOESM7_ESM.xlsx]

## Sheet: all
Table S3 (A) cgmlst marker of Fusobacterium nucleatum genomes
Gene	Annotation
recG	ATP-dependent DNA helicase RecG
cysA	Sulfate/thiosulfate import ATP-binding protein CysA
trmD	tRNA (guanine-N(1)-)-methyltransferase
pgk	Phosphoglycerate kinase
hmuU_2	Hemin transport system permease protein HmuU
pyrF	Orotidine 5'-phosphate decarboxylase
tig	Trigger factor
pyrD	Dihydroorotate dehydrogenase B (NAD(+)), catalytic subunit
groS	10 kDa chaperonin
cvfB	Conserved virulence factor B
folP	Dihydropteroate synthase
thyA1	Thymidylate synthase 1
hldD	ADP-L-glycero-D-manno-heptose-6-epimerase
group_1604	hypothetical protein
group_1605	hypothetical protein
group_1613	Ferredoxin--NADP reductase
ettA	Energy-dependent translational throttle protein EttA
group_1660	hypothetical protein
yhbY	RNA-binding protein YhbY
queA	S-adenosylmethionine:tRNA ribosyltransferase-isomerase
glpQ_1	Glycerophosphodiester phosphodiesterase
group_1778	queuosine precursor transporter
group_1779	hypothetical protein
minD	Septum site-determining protein MinD
thiI	tRNA sulfurtransferase
lpxC	UDP-3-O-acyl-N-acetylglucosamine deacetylase
rlmI	Ribosomal RNA large subunit methyltransferase I
glmU	Bifunctional protein GlmU
gmk	Guanylate kinase
iscS	Cysteine desulfurase IscS
putP	Sodium/proline symporter
group_1997	hypothetical protein
recR	Recombination protein RecR
aldA	Putative aldehyde dehydrogenase AldA
ispG	4-hydroxy-3-methylbut-2-en-1-yl diphosphate synthase (flavodoxin)
argS	Arginine--tRNA ligase
spk1	hypothetical protein
group_2017	hypothetical protein
dut	Deoxyuridine 5'-triphosphate nucleotidohydrolase
lysO	Lysine exporter LysO
ddl	D-alanine--D-alanine ligase
rpsC	30S ribosomal protein S3
infA	Translation initiation factor IF-1
rpsD	30S ribosomal protein S4
rpsR	30S ribosomal protein S18
rpsO	30S ribosomal protein S15
clpP	ATP-dependent Clp protease proteolytic subunit
atpD	ATP synthase subunit beta
rpmG2	50S ribosomal protein L33 2
pncC	Nicotinamide-nucleotide amidohydrolase PncC
hgdB	(R)-2-hydroxyglutaryl-CoA dehydratase, subunit beta
hemW_1	hypothetical protein
group_2224	hypothetical protein
gmhA	Phosphoheptose isomerase
rlmN	putative dual-specificity RNA methyltransferase RlmN
group_2238	hypothetical protein
glnQ_2	Glutamine transport ATP-binding protein GlnQ
group_2248	hypothetical protein
ldh	L-lactate dehydrogenase
dtd3	D-aminoacyl-tRNA deacylase
group_2262	hypothetical protein
dnaK	Chaperone protein DnaK
ntpD	V-type sodium ATPase subunit D
rpsT	30S ribosomal protein S20
obg	GTPase Obg
group_2414	hypothetical protein
perR	Transcriptional regulator PerR
group_2422	putative protein
group_2423	hypothetical protein
aptA	Apulose-4-phosphate transketolase subunit A
group_2430	putative protein
pyrR	Bifunctional protein PyrR
dusB	tRNA-dihydrouridine synthase B
apeB	putative M18 family aminopeptidase 2
trmL	tRNA (cytidine(34)-2'-O)-methyltransferase
sepF_2	Cell division protein SepF
nadE	NH(3)-dependent NAD(+) synthetase
rsmI	Ribosomal RNA small subunit methyltransferase I
rnjA	Ribonuclease J1
yvqK	Corrinoid adenosyltransferase
rsmD	Ribosomal RNA small subunit methyltransferase D
livH	High-affinity branched-chain amino acid transport system permease protein LivH
ribBA	Riboflavin biosynthesis protein RibBA
rpsF	30S ribosomal protein S6
group_2754	hypothetical protein
ctfB	Butyrate--acetoacetate CoA-transferase subunit B
group_2759	hypothetical protein
group_2760	hypothetical protein
recF_1	DNA replication and repair protein RecF
spoVG	Putative septation protein SpoVG
aptB	Apulose-4-phosphate transketolase subunit B
oppD_2	Oligopeptide transport ATP-binding protein OppD
carA	Carbamoyl-phosphate synthase small chain
lpxI	UDP-2,3-diacylglucosamine pyrophosphatase LpxI
smpB	SsrA-binding protein
potD	Spermidine/putrescine-binding periplasmic protein
pgpH	Cyclic-di-AMP phosphodiesterase PgpH
glgP	Glycogen phosphorylase
ttcA	hypothetical protein
yycJ	Putative metallo-hydrolase YycJ
kdsD	Arabinose 5-phosphate isomerase KdsD
purE	N5-carboxyaminoimidazole ribonucleotide mutase
yqeH	putative protein YqeH
gltX	Glutamate--tRNA ligase
prfB	Peptide chain release factor 2
ytrE	ABC transporter ATP-binding protein YtrE
infB	Translation initiation factor IF-2
tgt	Queuine tRNA-ribosyltransferase
ribE	Riboflavin synthase
fusA_1	Elongation factor G
secA	Protein translocase subunit SecA
ydcV	Inner membrane ABC transporter permease protein YdcV
xylG	Xylose import ATP-binding protein XylG
tadA	tRNA-specific adenosine deaminase
lpxD	UDP-3-O-acylglucosamine N-acyltransferase
rplJ	50S ribosomal protein L10
galE	UDP-glucose 4-epimerase
ureG	Urease accessory protein UreG
gcdB	Glutaconyl-CoA decarboxylase subunit beta
thiY	Formylaminopyrimidine-binding protein
ribX	Riboflavin transport system permease protein RibX
ugpC	sn-glycerol-3-phosphate import ATP-binding protein UgpC
hemB	Delta-aminolevulinic acid dehydratase
hpf	Ribosome hibernation promotion factor
troA	Periplasmic zinc-binding protein TroA
scpA	Segregation and condensation protein A
gatB	Aspartyl/glutamyl-tRNA(Asn/Gln) amidotransferase subunit B
hldE_2	Bifunctional protein HldE
uvrA	UvrABC system protein A
lemA	Protein LemA
tpd	34 kDa membrane antigen
group_3231	hypothetical protein
map	Methionine aminopeptidase 1
adk	Adenylate kinase
group_3234	hypothetical protein
group_3235	hypothetical protein
group_3241	hypothetical protein
group_3243	hypothetical protein
rplF	50S ribosomal protein L6
pmpR	Transcriptional regulatory protein PmpR
pgsA	CDP-diacylglycerol--glycerol-3-phosphate 3-phosphatidyltransferase
ntpG	V-type sodium ATPase subunit G
group_3534	hypothetical protein
tolQ_2	Tol-Pal system protein TolQ
prs	Ribose-phosphate pyrophosphokinase
rbfA	Ribosome-binding factor A
mnmE	tRNA modification GTPase MnmE
tyrS	Tyrosine--tRNA ligase
group_3562	hypothetical protein
radA	DNA repair protein RadA
group_3566	NADH:quinone reductase
pflB	Formate acetyltransferase
trpS	Tryptophan--tRNA ligase
carB	Carbamoyl-phosphate synthase large chain
miaB	tRNA-2-methylthio-N(6)-dimethylallyladenosine synthase
rho	Transcription termination factor Rho
yggS	Pyridoxal phosphate homeostasis protein
sepF_1	Cell division protein SepF
lolD	Lipoprotein-releasing system ATP-binding protein LolD
gap	Glyceraldehyde-3-phosphate dehydrogenase
isiB	Flavodoxin
hutI	Imidazolonepropionase
mreB_1	Cell shape-determining protein MreB
fbp	Fructose-1,6-bisphosphatase class 3
hbd	3-hydroxybutyryl-CoA dehydrogenase
mglB	D-galactose-binding periplasmic protein
siaT_1	Sialic acid TRAP transporter permease protein SiaT
rpoD	RNA polymerase sigma factor RpoD
yknY_2	putative ABC transporter ATP-binding protein YknY
group_3635	hypothetical protein
rpsP	30S ribosomal protein S16
nrdR	Transcriptional repressor NrdR
btuD_1	Vitamin B12 import ATP-binding protein BtuD
rpsB	30S ribosomal protein S2
rpmD	50S ribosomal protein L30
rplW	50S ribosomal protein L23
pnp	Polyribonucleotide nucleotidyltransferase
slyD	FKBP-type peptidyl-prolyl cis-trans isomerase SlyD
rsbV	Anti-sigma-B factor antagonist
puuR	HTH-type transcriptional regulator PuuR
yabJ	2-iminobutanoate/2-iminopropanoate deaminase
engB	putative GTP-binding protein EngB
lon1	Lon protease 1
rplA	50S ribosomal protein L1
gyrB	DNA gyrase subunit B
group_4094	hypothetical protein
rnc	Ribonuclease 3
group_4110	hypothetical protein
nrdD	Anaerobic ribonucleoside-triphosphate reductase
pal_4	Peptidoglycan-associated lipoprotein
group_4120	hypothetical protein
accD	Acetyl-coenzyme A carboxylase carboxyl transferase subunit beta
typA	GTP-binding protein TypA/BipA
group_4137	Glutamate formimidoyltransferase
carD_1	Caffeyl-CoA reductase-Etf complex subunit CarD
artQ	Arginine transport system permease protein ArtQ
ihfA	Integration host factor subunit alpha
glcK	Glucokinase
exbD	Biopolymer transport protein ExbD
tolQ_1	Tol-Pal system protein TolQ
group_4191	hypothetical protein
citD	Citrate lyase acyl carrier protein
livF	High-affinity branched-chain amino acid transport ATP-binding protein LivF
lptB_2	Lipopolysaccharide export system ATP-binding protein LptB
group_420	hypothetical protein
clpX	ATP-dependent Clp protease ATP-binding subunit ClpX
pyrC	Dihydroorotase
ribH	6,7-dimethyl-8-ribityllumazine synthase
group_4685	putative protein
pyrH	Uridylate kinase
rplO	50S ribosomal protein L15
rpsN	30S ribosomal protein S14
rplP	50S ribosomal protein L16
rplD	50S ribosomal protein L4
glnG	DNA-binding transcriptional regulator NtrC
kamA	L-lysine 2,3-aminomutase
kal	3-aminobutyryl-CoA ammonia lyase
rny	Ribonuclease Y
pgpA	Phosphatidylglycerophosphatase A
ahpC	Alkyl hydroperoxide reductase C
tpl	Tyrosine phenol-lyase
valS	Valine--tRNA ligase
rpoC	DNA-directed RNA polymerase subunit beta'
rpoB	DNA-directed RNA polymerase subunit beta
rplL	50S ribosomal protein L7/L12
rplK	50S ribosomal protein L11
der	GTPase Der
hgdC	(R)-2-hydroxyglutaryl-CoA dehydratase activating ATPase
uvrB_2	UvrABC system protein B
group_4753	hypothetical protein
group_4764	hypothetical protein
gsiC_2	Glutathione transport system permease protein GsiC
fldA	Flavodoxin
sigR	ECF RNA polymerase sigma factor SigR
hutG_1	Formimidoylglutamase
metP	Methionine import system permease protein MetP
group_4781	hypothetical protein
gpmA	2,3-bisphosphoglycerate-dependent phosphoglycerate mutase
asnA	Aspartate--ammonia ligase
group_4804	hypothetical protein
group_4813	hypothetical protein
mglA	Galactose/methyl galactoside import ATP-binding protein MglA
iscR	HTH-type transcriptional regulator IscR
prfA	Peptide chain release factor 1
group_4844	hypothetical protein
guaB	Inosine-5'-monophosphate dehydrogenase
rpsE	30S ribosomal protein S5
rplR	50S ribosomal protein L18
rpsH	30S ribosomal protein S8
rplX	50S ribosomal protein L24
rplN	50S ribosomal protein L14
rpsQ	30S ribosomal protein S17
rplC	50S ribosomal protein L3
ntpB	V-type sodium ATPase subunit B
ptsH	Phosphocarrier protein HPr
group_5589	Lysine 5,6-aminomutase alpha subunit
group_5590	Purine nucleoside phosphoramidase
hppA1	Putative K(+)-stimulated pyrophosphate-energized sodium pump
pheS	Phenylalanine--tRNA ligase alpha subunit
acpP	Acyl carrier protein
gctB	Glutaconate CoA-transferase subunit B
fldB	(R)-phenyllactyl-CoA dehydratase alpha subunit
atpA	ATP synthase subunit alpha
rpmE2	50S ribosomal protein L31 type B
upp	Uracil phosphoribosyltransferase
group_5668	Membrane lipoprotein TpN32
groL	60 kDa chaperonin
lepA	Elongation factor 4
rplU	50S ribosomal protein L21
glpX	Fructose-1,6-bisphosphatase 1 class 2
mglC	Galactoside transport system permease protein MglC
group_5711	Nucleoid-associated protein
rplQ	50S ribosomal protein L17
rpsM	30S ribosomal protein S13
rpmF	50S ribosomal protein L32
ruvB	Holliday junction ATP-dependent DNA helicase RuvB
flr	Flavoredoxin
secY	Protein translocase subunit SecY
rplE	50S ribosomal protein L5
rpmC	50S ribosomal protein L29
rpsS	30S ribosomal protein S19
rplB	50S ribosomal protein L2
rpsJ	30S ribosomal protein S10
group_6846	Lysine 5,6-aminomutase beta subunit
kce	3-keto-5-aminohexanoate cleavage enzyme
group_6852	hypothetical protein
efp	Elongation factor P
bcd	Acyl-CoA dehydrogenase, short-chain specific
group_6972	hypothetical protein
rpoA	DNA-directed RNA polymerase subunit alpha
rpsK	30S ribosomal protein S11
rpmJ	50S ribosomal protein L36
cbiET	Cobalamin biosynthesis bifunctional protein CbiET
epsE	Type II secretion system protein E
mnmG_2	tRNA uridine 5-carboxymethylaminomethyl modification enzyme MnmG
purM	Phosphoribosylformylglycinamidine cyclo-ligase
cbiD	Cobalt-precorrin-5B C(1)-methyltransferase
purH	Bifunctional purine biosynthesis protein PurH

## Sheet: mouth
Table S3 (B) cgmlst marker of Fusobacterium nucleatum genomes isolated from mouth
Gene	Annotation
recG	ATP-dependent DNA helicase RecG
cysA	Sulfate/thiosulfate import ATP-binding protein CysA
trmD	tRNA (guanine-N(1)-)-methyltransferase
pgk	Phosphoglycerate kinase
hmuU_2	Hemin transport system permease protein HmuU
pyrF	Orotidine 5'-phosphate decarboxylase
tig	Trigger factor
pyrD	Dihydroorotate dehydrogenase B (NAD(+)), catalytic subunit
groS	10 kDa chaperonin
cvfB	Conserved virulence factor B
folP	Dihydropteroate synthase
thyA1	Thymidylate synthase 1
hldD	ADP-L-glycero-D-manno-heptose-6-epimerase
group_1604	hypothetical protein
group_1605	hypothetical protein
group_1613	Ferredoxin--NADP reductase
ettA	Energy-dependent translational throttle protein EttA
group_1660	hypothetical protein
yhbY	RNA-binding protein YhbY
queA	S-adenosylmethionine:tRNA ribosyltransferase-isomerase
glpQ_1	Glycerophosphodiester phosphodiesterase
group_1778	queuosine precursor transporter
group_1779	hypothetical protein
minD	Septum site-determining protein MinD
thiI	tRNA sulfurtransferase
lpxC	UDP-3-O-acyl-N-acetylglucosamine deacetylase
rlmI	Ribosomal RNA large subunit methyltransferase I
glmU	Bifunctional protein GlmU
gmk	Guanylate kinase
iscS	Cysteine desulfurase IscS
putP	Sodium/proline symporter
group_1997	hypothetical protein
recR	Recombination protein RecR
aldA	Putative aldehyde dehydrogenase AldA
ispG	4-hydroxy-3-methylbut-2-en-1-yl diphosphate synthase (flavodoxin)
argS	Arginine--tRNA ligase
spk1	hypothetical protein
group_2017	hypothetical protein
dut	Deoxyuridine 5'-triphosphate nucleotidohydrolase
lysO	Lysine exporter LysO
ddl	D-alanine--D-alanine ligase
rpsC	30S ribosomal protein S3
infA	Translation initiation factor IF-1
rpsD	30S ribosomal protein S4
rpsR	30S ribosomal protein S18
rpsO	30S ribosomal protein S15
clpP	ATP-dependent Clp protease proteolytic subunit
atpD	ATP synthase subunit beta
rpmG2	50S ribosomal protein L33 2
pncC	Nicotinamide-nucleotide amidohydrolase PncC
hgdB	(R)-2-hydroxyglutaryl-CoA dehydratase, subunit beta
hemW_1	hypothetical protein
group_2224	hypothetical protein
gmhA	Phosphoheptose isomerase
rlmN	putative dual-specificity RNA methyltransferase RlmN
group_2238	hypothetical protein
glnQ_2	Glutamine transport ATP-binding protein GlnQ
group_2248	hypothetical protein
ldh	L-lactate dehydrogenase
dtd3	D-aminoacyl-tRNA deacylase
group_2262	hypothetical protein
dnaK	Chaperone protein DnaK
ntpD	V-type sodium ATPase subunit D
rpsT	30S ribosomal protein S20
obg	GTPase Obg
group_2414	hypothetical protein
perR	Transcriptional regulator PerR
group_2422	putative protein
group_2423	hypothetical protein
aptA	Apulose-4-phosphate transketolase subunit A
group_2430	putative protein
pyrR	Bifunctional protein PyrR
dusB	tRNA-dihydrouridine synthase B
apeB	putative M18 family aminopeptidase 2
trmL	tRNA (cytidine(34)-2'-O)-methyltransferase
sepF_2	Cell division protein SepF
nadE	NH(3)-dependent NAD(+) synthetase
rsmI	Ribosomal RNA small subunit methyltransferase I
rnjA	Ribonuclease J1
yvqK	Corrinoid adenosyltransferase
rsmD	Ribosomal RNA small subunit methyltransferase D
livH	High-affinity branched-chain amino acid transport system permease protein LivH
ribBA	Riboflavin biosynthesis protein RibBA
rpsF	30S ribosomal protein S6
group_2754	hypothetical protein
ctfB	Butyrate--acetoacetate CoA-transferase subunit B
group_2759	hypothetical protein
group_2760	hypothetical protein
recF_1	DNA replication and repair protein RecF
spoVG	Putative septation protein SpoVG
aptB	Apulose-4-phosphate transketolase subunit B
oppD_2	Oligopeptide transport ATP-binding protein OppD
carA	Carbamoyl-phosphate synthase small chain
lpxI	UDP-2,3-diacylglucosamine pyrophosphatase LpxI
smpB	SsrA-binding protein
potD	Spermidine/putrescine-binding periplasmic protein
pgpH	Cyclic-di-AMP phosphodiesterase PgpH
glgP	Glycogen phosphorylase
ttcA	hypothetical protein
yycJ	Putative metallo-hydrolase YycJ
kdsD	Arabinose 5-phosphate isomerase KdsD
purE	N5-carboxyaminoimidazole ribonucleotide mutase
yqeH	putative protein YqeH
gltX	Glutamate--tRNA ligase
prfB	Peptide chain release factor 2
ytrE	ABC transporter ATP-binding protein YtrE
infB	Translation initiation factor IF-2
tgt	Queuine tRNA-ribosyltransferase
ribE	Riboflavin synthase
fusA_1	Elongation factor G
secA	Protein translocase subunit SecA
ydcV	Inner membrane ABC transporter permease protein YdcV
xylG	Xylose import ATP-binding protein XylG
tadA	tRNA-specific adenosine deaminase
lpxD	UDP-3-O-acylglucosamine N-acyltransferase
rplJ	50S ribosomal protein L10
galE	UDP-glucose 4-epimerase
ureG	Urease accessory protein UreG
gcdB	Glutaconyl-CoA decarboxylase subunit beta
thiY	Formylaminopyrimidine-binding protein
ribX	Riboflavin transport system permease protein RibX
ugpC	sn-glycerol-3-phosphate import ATP-binding protein UgpC
hemB	Delta-aminolevulinic acid dehydratase
hpf	Ribosome hibernation promotion factor
troA	Periplasmic zinc-binding protein TroA
scpA	Segregation and condensation protein A
gatB	Aspartyl/glutamyl-tRNA(Asn/Gln) amidotransferase subunit B
hldE_2	Bifunctional protein HldE
uvrA	UvrABC system protein A
lemA	Protein LemA
tpd	34 kDa membrane antigen
group_3231	hypothetical protein
map	Methionine aminopeptidase 1
adk	Adenylate kinase
group_3234	hypothetical protein
group_3235	hypothetical protein
group_3241	hypothetical protein
group_3243	hypothetical protein
rplF	50S ribosomal protein L6
pmpR	Transcriptional regulatory protein PmpR
pgsA	CDP-diacylglycerol--glycerol-3-phosphate 3-phosphatidyltransferase
ntpG	V-type sodium ATPase subunit G
group_3534	hypothetical protein
tolQ_2	Tol-Pal system protein TolQ
prs	Ribose-phosphate pyrophosphokinase
rbfA	Ribosome-binding factor A
mnmE	tRNA modification GTPase MnmE
tyrS	Tyrosine--tRNA ligase
group_3562	hypothetical protein
radA	DNA repair protein RadA
group_3566	NADH:quinone reductase
pflB	Formate acetyltransferase
trpS	Tryptophan--tRNA ligase
carB	Carbamoyl-phosphate synthase large chain
miaB	tRNA-2-methylthio-N(6)-dimethylallyladenosine synthase
rho	Transcription termination factor Rho
yggS	Pyridoxal phosphate homeostasis protein
sepF_1	Cell division protein SepF
lolD	Lipoprotein-releasing system ATP-binding protein LolD
gap	Glyceraldehyde-3-phosphate dehydrogenase
isiB	Flavodoxin
hutI	Imidazolonepropionase
mreB_1	Cell shape-determining protein MreB
fbp	Fructose-1,6-bisphosphatase class 3
hbd	3-hydroxybutyryl-CoA dehydrogenase
mglB	D-galactose-binding periplasmic protein
siaT_1	Sialic acid TRAP transporter permease protein SiaT
rpoD	RNA polymerase sigma factor RpoD
yknY_2	putative ABC transporter ATP-binding protein YknY
group_3635	hypothetical protein
rpsP	30S ribosomal protein S16
nrdR	Transcriptional repressor NrdR
btuD_1	Vitamin B12 import ATP-binding protein BtuD
rpsB	30S ribosomal protein S2
rpmD	50S ribosomal protein L30
rplW	50S ribosomal protein L23
pnp	Polyribonucleotide nucleotidyltransferase
slyD	FKBP-type peptidyl-prolyl cis-trans isomerase SlyD
rsbV	Anti-sigma-B factor antagonist
puuR	HTH-type transcriptional regulator PuuR
yabJ	2-iminobutanoate/2-iminopropanoate deaminase
engB	putative GTP-binding protein EngB
lon1	Lon protease 1
rplA	50S ribosomal protein L1
gyrB	DNA gyrase subunit B
group_4094	hypothetical protein
rnc	Ribonuclease 3
group_4110	hypothetical protein
nrdD	Anaerobic ribonucleoside-triphosphate reductase
pal_4	Peptidoglycan-associated lipoprotein
group_4120	hypothetical protein
accD	Acetyl-coenzyme A carboxylase carboxyl transferase subunit beta
typA	GTP-binding protein TypA/BipA
group_4137	Glutamate formimidoyltransferase
carD_1	Caffeyl-CoA reductase-Etf complex subunit CarD
artQ	Arginine transport system permease protein ArtQ
ihfA	Integration host factor subunit alpha
glcK	Glucokinase
exbD	Biopolymer transport protein ExbD
tolQ_1	Tol-Pal system protein TolQ
group_4191	hypothetical protein
citD	Citrate lyase acyl carrier protein
livF	High-affinity branched-chain amino acid transport ATP-binding protein LivF
lptB_2	Lipopolysaccharide export system ATP-binding protein LptB
group_420	hypothetical protein
clpX	ATP-dependent Clp protease ATP-binding subunit ClpX
pyrC	Dihydroorotase
ribH	6,7-dimethyl-8-ribityllumazine synthase
group_4685	putative protein
pyrH	Uridylate kinase
rplO	50S ribosomal protein L15
rpsN	30S ribosomal protein S14
rplP	50S ribosomal protein L16
rplD	50S ribosomal protein L4
glnG	DNA-binding transcriptional regulator NtrC
kamA	L-lysine 2,3-aminomutase
kal	3-aminobutyryl-CoA ammonia lyase
rny	Ribonuclease Y
pgpA	Phosphatidylglycerophosphatase A
ahpC	Alkyl hydroperoxide reductase C
tpl	Tyrosine phenol-lyase
valS	Valine--tRNA ligase
rpoC	DNA-directed RNA polymerase subunit beta'
rpoB	DNA-directed RNA polymerase subunit beta
rplL	50S ribosomal protein L7/L12
rplK	50S ribosomal protein L11
der	GTPase Der
hgdC	(R)-2-hydroxyglutaryl-CoA dehydratase activating ATPase
uvrB_2	UvrABC system protein B
group_4753	hypothetical protein
group_4764	hypothetical protein
gsiC_2	Glutathione transport system permease protein GsiC
fldA	Flavodoxin
sigR	ECF RNA polymerase sigma factor SigR
hutG_1	Formimidoylglutamase
metP	Methionine import system permease protein MetP
group_4781	hypothetical protein
gpmA	2,3-bisphosphoglycerate-dependent phosphoglycerate mutase
asnA	Aspartate--ammonia ligase
group_4804	hypothetical protein
group_4813	hypothetical protein
mglA	Galactose/methyl galactoside import ATP-binding protein MglA
iscR	HTH-type transcriptional regulator IscR
prfA	Peptide chain release factor 1
group_4844	hypothetical protein
guaB	Inosine-5'-monophosphate dehydrogenase
rpsE	30S ribosomal protein S5
rplR	50S ribosomal protein L18
rpsH	30S ribosomal protein S8
rplX	50S ribosomal protein L24
rplN	50S ribosomal protein L14
rpsQ	30S ribosomal protein S17
rplC	50S ribosomal protein L3
ntpB	V-type sodium ATPase subunit B
ptsH	Phosphocarrier protein HPr
group_5589	Lysine 5,6-aminomutase alpha subunit
group_5590	Purine nucleoside phosphoramidase
hppA1	Putative K(+)-stimulated pyrophosphate-energized sodium pump
pheS	Phenylalanine--tRNA ligase alpha subunit
acpP	Acyl carrier protein
gctB	Glutaconate CoA-transferase subunit B
fldB	(R)-phenyllactyl-CoA dehydratase alpha subunit
atpA	ATP synthase subunit alpha
rpmE2	50S ribosomal protein L31 type B
upp	Uracil phosphoribosyltransferase
group_5668	Membrane lipoprotein TpN32
groL	60 kDa chaperonin
lepA	Elongation factor 4
rplU	50S ribosomal protein L21
glpX	Fructose-1,6-bisphosphatase 1 class 2
mglC	Galactoside transport system permease protein MglC
group_5711	Nucleoid-associated protein
rplQ	50S ribosomal protein L17
rpsM	30S ribosomal protein S13
rpmF	50S ribosomal protein L32
ruvB	Holliday junction ATP-dependent DNA helicase RuvB
flr	Flavoredoxin
secY	Protein translocase subunit SecY
rplE	50S ribosomal protein L5
rpmC	50S ribosomal protein L29
rpsS	30S ribosomal protein S19
rplB	50S ribosomal protein L2
rpsJ	30S ribosomal protein S10
group_6846	Lysine 5,6-aminomutase beta subunit
kce	3-keto-5-aminohexanoate cleavage enzyme
group_6852	hypothetical protein
efp	Elongation factor P
bcd	Acyl-CoA dehydrogenase, short-chain specific
group_6972	hypothetical protein
rpoA	DNA-directed RNA polymerase subunit alpha
rpsK	30S ribosomal protein S11
rpmJ	50S ribosomal protein L36
cbiET	Cobalamin biosynthesis bifunctional protein CbiET
epsE	Type II secretion system protein E
mnmG_2	tRNA uridine 5-carboxymethylaminomethyl modification enzyme MnmG
purM	Phosphoribosylformylglycinamidine cyclo-ligase
cbiD	Cobalt-precorrin-5B C(1)-methyltransferase
purH	Bifunctional purine biosynthesis protein PurH
thiG	Thiazole synthase
bzaA	5-hydroxybenzimidazole synthase BzaA
prmA	Ribosomal protein L11 methyltransferase
argO	Arginine exporter protein ArgO
rnmV	Ribonuclease M5
group_1664	hypothetical protein
murAA	UDP-N-acetylglucosamine 1-carboxyvinyltransferase 1
group_1952	hypothetical protein
eutD	Ethanolamine utilization protein EutD
yhgF	Protein YhgF
ppdK	Pyruvate, phosphate dikinase
purA	Adenylosuccinate synthetase
group_2426	hypothetical protein
glmS_1	Glutamate mutase sigma subunit
asnS	Asparagine--tRNA ligase
group_2794	Putative cytokinin riboside 5'-monophosphate phosphoribohydrolase
mtgA_2	Biosynthetic peptidoglycan transglycosylase
thrZ	Threonine--tRNA ligase 2
group_2836	hypothetical protein
leuS	Leucine--tRNA ligase
cysS	Cysteine--tRNA ligase
lspA	Lipoprotein signal peptidase
glpP	Glycerol uptake operon antiterminator regulatory protein
mutS2_1	Endonuclease MutS2
rnfA	Na(+)-translocating ferredoxin:NAD(+) oxidoreductase complex subunit A
crh	HPr-like protein Crh
adeQ	Adenine permease AdeQ
pdxS	Pyridoxal 5'-phosphate synthase subunit PdxS
mreB_2	Cell shape-determining protein MreB
lexA	LexA repressor
rplT	50S ribosomal protein L20
infC	Translation initiation factor IF-3
rplM	50S ribosomal protein L13
group_4126	hypothetical protein
yknY_1	putative ABC transporter ATP-binding protein YknY
fruA_2	PTS system fructose-specific EIIABC component
group_4746	hypothetical protein
trmH	tRNA (guanosine(18)-2'-O)-methyltransferase
glyQ	Glycine--tRNA ligase alpha subunit
rpsI	30S ribosomal protein S9
rpmA	50S ribosomal protein L27
rpmI	50S ribosomal protein L35
pyrB	Aspartate carbamoyltransferase
nudF	ADP-ribose pyrophosphatase
group_1472	putative transporter
group_1599	Putative TrmH family tRNA/rRNA methyltransferase
yehX	Glycine betaine uptake system ATP-binding protein YehX
mntP	putative manganese efflux pump MntP
htpG	Chaperone protein HtpG
dhaK	PTS-dependent dihydroxyacetone kinase, dihydroxyacetone-binding subunit DhaK
gcdA	Glutaconyl-CoA decarboxylase subunit alpha
tufA	Elongation factor Tu
rpmH	50S ribosomal protein L34
hutU	Urocanate hydratase
fusA_2	Elongation factor G
glpK	Glycerol kinase
fhs	Formate--tetrahydrofolate ligase
rpsG	30S ribosomal protein S7
rpsL	30S ribosomal protein S12
group_2435	Glutamine--fructose-6-phosphate aminotransferase [isomerizing]
rsmH	Ribosomal RNA small subunit methyltransferase H
gltS_1	Sodium/glutamate symporter
oppD_1	Oligopeptide transport ATP-binding protein OppD
gctA	Glutaconate CoA-transferase subunit A
mfd	Transcription-repair-coupling factor
group_2838	hypothetical protein

## Sheet: gut
Table S3 (C) cgmlst marker of Fusobacterium nucleatum genomes isolated from gut
Gene	Annotation
recG	ATP-dependent DNA helicase RecG
cysA	Sulfate/thiosulfate import ATP-binding protein CysA
trmD	tRNA (guanine-N(1)-)-methyltransferase
pgk	Phosphoglycerate kinase
hmuU_2	Hemin transport system permease protein HmuU
pyrF	Orotidine 5'-phosphate decarboxylase
tig	Trigger factor
pyrD	Dihydroorotate dehydrogenase B (NAD(+)), catalytic subunit
groS	10 kDa chaperonin
cvfB	Conserved virulence factor B
folP	Dihydropteroate synthase
thyA1	Thymidylate synthase 1
hldD	ADP-L-glycero-D-manno-heptose-6-epimerase
group_1604	hypothetical protein
group_1605	hypothetical protein
group_1613	Ferredoxin--NADP reductase
ettA	Energy-dependent translational throttle protein EttA
group_1660	hypothetical protein
yhbY	RNA-binding protein YhbY
queA	S-adenosylmethionine:tRNA ribosyltransferase-isomerase
glpQ_1	Glycerophosphodiester phosphodiesterase
group_1778	queuosine precursor transporter
group_1779	hypothetical protein
minD	Septum site-determining protein MinD
thiI	tRNA sulfurtransferase
lpxC	UDP-3-O-acyl-N-acetylglucosamine deacetylase
rlmI	Ribosomal RNA large subunit methyltransferase I
glmU	Bifunctional protein GlmU
gmk	Guanylate kinase
iscS	Cysteine desulfurase IscS
putP	Sodium/proline symporter
group_1997	hypothetical protein
recR	Recombination protein RecR
aldA	Putative aldehyde dehydrogenase AldA
ispG	4-hydroxy-3-methylbut-2-en-1-yl diphosphate synthase (flavodoxin)
argS	Arginine--tRNA ligase
spk1	hypothetical protein
group_2017	hypothetical protein
dut	Deoxyuridine 5'-triphosphate nucleotidohydrolase
lysO	Lysine exporter LysO
ddl	D-alanine--D-alanine ligase
rpsC	30S ribosomal protein S3
infA	Translation initiation factor IF-1
rpsD	30S ribosomal protein S4
rpsR	30S ribosomal protein S18
rpsO	30S ribosomal protein S15
clpP	ATP-dependent Clp protease proteolytic subunit
atpD	ATP synthase subunit beta
rpmG2	50S ribosomal protein L33 2
pncC	Nicotinamide-nucleotide amidohydrolase PncC
hgdB	(R)-2-hydroxyglutaryl-CoA dehydratase, subunit beta
hemW_1	hypothetical protein
group_2224	hypothetical protein
gmhA	Phosphoheptose isomerase
rlmN	putative dual-specificity RNA methyltransferase RlmN
group_2238	hypothetical protein
glnQ_2	Glutamine transport ATP-binding protein GlnQ
group_2248	hypothetical protein
ldh	L-lactate dehydrogenase
dtd3	D-aminoacyl-tRNA deacylase
group_2262	hypothetical protein
dnaK	Chaperone protein DnaK
ntpD	V-type sodium ATPase subunit D
rpsT	30S ribosomal protein S20
obg	GTPase Obg
group_2414	hypothetical protein
perR	Transcriptional regulator PerR
group_2422	putative protein
group_2423	hypothetical protein
aptA	Apulose-4-phosphate transketolase subunit A
group_2430	putative protein
pyrR	Bifunctional protein PyrR
dusB	tRNA-dihydrouridine synthase B
apeB	putative M18 family aminopeptidase 2
trmL	tRNA (cytidine(34)-2'-O)-methyltransferase
sepF_2	Cell division protein SepF
nadE	NH(3)-dependent NAD(+) synthetase
rsmI	Ribosomal RNA small subunit methyltransferase I
rnjA	Ribonuclease J1
yvqK	Corrinoid adenosyltransferase
rsmD	Ribosomal RNA small subunit methyltransferase D
livH	High-affinity branched-chain amino acid transport system permease protein LivH
ribBA	Riboflavin biosynthesis protein RibBA
rpsF	30S ribosomal protein S6
group_2754	hypothetical protein
ctfB	Butyrate--acetoacetate CoA-transferase subunit B
group_2759	hypothetical protein
group_2760	hypothetical protein
recF_1	DNA replication and repair protein RecF
spoVG	Putative septation protein SpoVG
aptB	Apulose-4-phosphate transketolase subunit B
oppD_2	Oligopeptide transport ATP-binding protein OppD
carA	Carbamoyl-phosphate synthase small chain
lpxI	UDP-2,3-diacylglucosamine pyrophosphatase LpxI
smpB	SsrA-binding protein
potD	Spermidine/putrescine-binding periplasmic protein
pgpH	Cyclic-di-AMP phosphodiesterase PgpH
glgP	Glycogen phosphorylase
ttcA	hypothetical protein
yycJ	Putative metallo-hydrolase YycJ
kdsD	Arabinose 5-phosphate isomerase KdsD
purE	N5-carboxyaminoimidazole ribonucleotide mutase
yqeH	putative protein YqeH
gltX	Glutamate--tRNA ligase
prfB	Peptide chain release factor 2
ytrE	ABC transporter ATP-binding protein YtrE
infB	Translation initiation factor IF-2
tgt	Queuine tRNA-ribosyltransferase
ribE	Riboflavin synthase
fusA_1	Elongation factor G
secA	Protein translocase subunit SecA
ydcV	Inner membrane ABC transporter permease protein YdcV
xylG	Xylose import ATP-binding protein XylG
tadA	tRNA-specific adenosine deaminase
lpxD	UDP-3-O-acylglucosamine N-acyltransferase
rplJ	50S ribosomal protein L10
galE	UDP-glucose 4-epimerase
ureG	Urease accessory protein UreG
gcdB	Glutaconyl-CoA decarboxylase subunit beta
thiY	Formylaminopyrimidine-binding protein
ribX	Riboflavin transport system permease protein RibX
ugpC	sn-glycerol-3-phosphate import ATP-binding protein UgpC
hemB	Delta-aminolevulinic acid dehydratase
hpf	Ribosome hibernation promotion factor
troA	Periplasmic zinc-binding protein TroA
scpA	Segregation and condensation protein A
gatB	Aspartyl/glutamyl-tRNA(Asn/Gln) amidotransferase subunit B
hldE_2	Bifunctional protein HldE
uvrA	UvrABC system protein A
lemA	Protein LemA
tpd	34 kDa membrane antigen
group_3231	hypothetical protein
map	Methionine aminopeptidase 1
adk	Adenylate kinase
group_3234	hypothetical protein
group_3235	hypothetical protein
group_3241	hypothetical protein
group_3243	hypothetical protein
rplF	50S ribosomal protein L6
pmpR	Transcriptional regulatory protein PmpR
pgsA	CDP-diacylglycerol--glycerol-3-phosphate 3-phosphatidyltransferase
ntpG	V-type sodium ATPase subunit G
group_3534	hypothetical protein
tolQ_2	Tol-Pal system protein TolQ
prs	Ribose-phosphate pyrophosphokinase
rbfA	Ribosome-binding factor A
mnmE	tRNA modification GTPase MnmE
tyrS	Tyrosine--tRNA ligase
group_3562	hypothetical protein
radA	DNA repair protein RadA
group_3566	NADH:quinone reductase
pflB	Formate acetyltransferase
trpS	Tryptophan--tRNA ligase
carB	Carbamoyl-phosphate synthase large chain
miaB	tRNA-2-methylthio-N(6)-dimethylallyladenosine synthase
rho	Transcription termination factor Rho
yggS	Pyridoxal phosphate homeostasis protein
sepF_1	Cell division protein SepF
lolD	Lipoprotein-releasing system ATP-binding protein LolD
gap	Glyceraldehyde-3-phosphate dehydrogenase
isiB	Flavodoxin
hutI	Imidazolonepropionase
mreB_1	Cell shape-determining protein MreB
fbp	Fructose-1,6-bisphosphatase class 3
hbd	3-hydroxybutyryl-CoA dehydrogenase
mglB	D-galactose-binding periplasmic protein
siaT_1	Sialic acid TRAP transporter permease protein SiaT
rpoD	RNA polymerase sigma factor RpoD
yknY_2	putative ABC transporter ATP-binding protein YknY
group_3635	hypothetical protein
rpsP	30S ribosomal protein S16
nrdR	Transcriptional repressor NrdR
btuD_1	Vitamin B12 import ATP-binding protein BtuD
rpsB	30S ribosomal protein S2
rpmD	50S ribosomal protein L30
rplW	50S ribosomal protein L23
pnp	Polyribonucleotide nucleotidyltransferase
slyD	FKBP-type peptidyl-prolyl cis-trans isomerase SlyD
rsbV	Anti-sigma-B factor antagonist
puuR	HTH-type transcriptional regulator PuuR
yabJ	2-iminobutanoate/2-iminopropanoate deaminase
engB	putative GTP-binding protein EngB
lon1	Lon protease 1
rplA	50S ribosomal protein L1
gyrB	DNA gyrase subunit B
group_4094	hypothetical protein
rnc	Ribonuclease 3
group_4110	hypothetical protein
nrdD	Anaerobic ribonucleoside-triphosphate reductase
pal_4	Peptidoglycan-associated lipoprotein
group_4120	hypothetical protein
accD	Acetyl-coenzyme A carboxylase carboxyl transferase subunit beta
typA	GTP-binding protein TypA/BipA
group_4137	Glutamate formimidoyltransferase
carD_1	Caffeyl-CoA reductase-Etf complex subunit CarD
artQ	Arginine transport system permease protein ArtQ
ihfA	Integration host factor subunit alpha
glcK	Glucokinase
exbD	Biopolymer transport protein ExbD
tolQ_1	Tol-Pal system protein TolQ
group_4191	hypothetical protein
citD	Citrate lyase acyl carrier protein
livF	High-affinity branched-chain amino acid transport ATP-binding protein LivF
lptB_2	Lipopolysaccharide export system ATP-binding protein LptB
group_420	hypothetical protein
clpX	ATP-dependent Clp protease ATP-binding subunit ClpX
pyrC	Dihydroorotase
ribH	6,7-dimethyl-8-ribityllumazine synthase
group_4685	putative protein
pyrH	Uridylate kinase
rplO	50S ribosomal protein L15
rpsN	30S ribosomal protein S14
rplP	50S ribosomal protein L16
rplD	50S ribosomal protein L4
glnG	DNA-binding transcriptional regulator NtrC
kamA	L-lysine 2,3-aminomutase
kal	3-aminobutyryl-CoA ammonia lyase
rny	Ribonuclease Y
pgpA	Phosphatidylglycerophosphatase A
ahpC	Alkyl hydroperoxide reductase C
tpl	Tyrosine phenol-lyase
valS	Valine--tRNA ligase
rpoC	DNA-directed RNA polymerase subunit beta'
rpoB	DNA-directed RNA polymerase subunit beta
rplL	50S ribosomal protein L7/L12
rplK	50S ribosomal protein L11
der	GTPase Der
hgdC	(R)-2-hydroxyglutaryl-CoA dehydratase activating ATPase
uvrB_2	UvrABC system protein B
group_4753	hypothetical protein
group_4764	hypothetical protein
gsiC_2	Glutathione transport system permease protein GsiC
fldA	Flavodoxin
sigR	ECF RNA polymerase sigma factor SigR
hutG_1	Formimidoylglutamase
metP	Methionine import system permease protein MetP
group_4781	hypothetical protein
gpmA	2,3-bisphosphoglycerate-dependent phosphoglycerate mutase
asnA	Aspartate--ammonia ligase
group_4804	hypothetical protein
group_4813	hypothetical protein
mglA	Galactose/methyl galactoside import ATP-binding protein MglA
iscR	HTH-type transcriptional regulator IscR
prfA	Peptide chain release factor 1
group_4844	hypothetical protein
guaB	Inosine-5'-monophosphate dehydrogenase
rpsE	30S ribosomal protein S5
rplR	50S ribosomal protein L18
rpsH	30S ribosomal protein S8
rplX	50S ribosomal protein L24
rplN	50S ribosomal protein L14
rpsQ	30S ribosomal protein S17
rplC	50S ribosomal protein L3
ntpB	V-type sodium ATPase subunit B
ptsH	Phosphocarrier protein HPr
group_5589	Lysine 5,6-aminomutase alpha subunit
group_5590	Purine nucleoside phosphoramidase
hppA1	Putative K(+)-stimulated pyrophosphate-energized sodium pump
pheS	Phenylalanine--tRNA ligase alpha subunit
acpP	Acyl carrier protein
gctB	Glutaconate CoA-transferase subunit B
fldB	(R)-phenyllactyl-CoA dehydratase alpha subunit
atpA	ATP synthase subunit alpha
rpmE2	50S ribosomal protein L31 type B
upp	Uracil phosphoribosyltransferase
group_5668	Membrane lipoprotein TpN32
groL	60 kDa chaperonin
lepA	Elongation factor 4
rplU	50S ribosomal protein L21
glpX	Fructose-1,6-bisphosphatase 1 class 2
mglC	Galactoside transport system permease protein MglC
group_5711	Nucleoid-associated protein
rplQ	50S ribosomal protein L17
rpsM	30S ribosomal protein S13
rpmF	50S ribosomal protein L32
ruvB	Holliday junction ATP-dependent DNA helicase RuvB
flr	Flavoredoxin
secY	Protein translocase subunit SecY
rplE	50S ribosomal protein L5
rpmC	50S ribosomal protein L29
rpsS	30S ribosomal protein S19
rplB	50S ribosomal protein L2
rpsJ	30S ribosomal protein S10
group_6846	Lysine 5,6-aminomutase beta subunit
kce	3-keto-5-aminohexanoate cleavage enzyme
group_6852	hypothetical protein
efp	Elongation factor P
bcd	Acyl-CoA dehydrogenase, short-chain specific
group_6972	hypothetical protein
rpoA	DNA-directed RNA polymerase subunit alpha
rpsK	30S ribosomal protein S11
rpmJ	50S ribosomal protein L36
cbiET	Cobalamin biosynthesis bifunctional protein CbiET
epsE	Type II secretion system protein E
mnmG_2	tRNA uridine 5-carboxymethylaminomethyl modification enzyme MnmG
purM	Phosphoribosylformylglycinamidine cyclo-ligase
cbiD	Cobalt-precorrin-5B C(1)-methyltransferase
purH	Bifunctional purine biosynthesis protein PurH
irtA	Iron import ATP-binding/permease protein IrtA
gpsA	Glycerol-3-phosphate dehydrogenase [NAD(P)+]
fepC_2	Ferric enterobactin transport ATP-binding protein FepC
yutF_1	Acid sugar phosphatase
thiG	Thiazole synthase
bzaA	5-hydroxybenzimidazole synthase BzaA
nrdG	Anaerobic ribonucleoside-triphosphate reductase-activating protein
group_1417	hypothetical protein
prmA	Ribosomal protein L11 methyltransferase
tsaD	tRNA N6-adenosine threonylcarbamoyltransferase
rnmV	Ribonuclease M5
hepA	Heterocyst differentiation ATP-binding protein HepA
act	hypothetical protein
group_1663	hypothetical protein
group_1797	hypothetical protein
yrrK	Putative pre-16S rRNA nuclease
ispU	Ditrans,polycis-undecaprenyl-diphosphate synthase ((2E,6E)-farnesyl-diphosphate specific)
group_1835	hypothetical protein
murAA	UDP-N-acetylglucosamine 1-carboxyvinyltransferase 1
group_1952	hypothetical protein
mgsR	Regulatory protein MgsR
hemL	Glutamate-1-semialdehyde 2,1-aminomutase
gatA	Glutamyl-tRNA(Gln) amidotransferase subunit A
group_2022	putative zinc protease
eutD	Ethanolamine utilization protein EutD
yhgF	Protein YhgF
coaD	Phosphopantetheine adenylyltransferase
group_2208	hypothetical protein
lpxB	Lipid-A-disaccharide synthase
hutG_2	Formimidoylglutamase
rpe	Ribulose-phosphate 3-epimerase
ppdK	Pyruvate, phosphate dikinase
fpgS	Folylpolyglutamate synthase
group_2254	hypothetical protein
purA	Adenylosuccinate synthetase
group_2410	hypothetical protein
dhaM-2	PEP-dependent dihydroxyacetone kinase 2, phosphoryl donor subunit DhaM
fabF	3-oxoacyl-[acyl-carrier-protein] synthase 2
group_2426	hypothetical protein
dnaN_1	Beta sliding clamp
pepF1	Oligoendopeptidase F, plasmid
crr	PTS system glucose-specific EIIA component
tsaE	tRNA threonylcarbamoyladenosine biosynthesis protein TsaE
phnC	Phosphate-import ATP-binding protein PhnC
mraY	Phospho-N-acetylmuramoyl-pentapeptide-transferase
frr	Ribosome-recycling factor
glmS_1	Glutamate mutase sigma subunit
asnS	Asparagine--tRNA ligase
serS	Serine--tRNA ligase
malK	Maltose/maltodextrin import ATP-binding protein MalK
thrZ	Threonine--tRNA ligase 2
pepT	Peptidase T
mepA_2	Multidrug export protein MepA
group_2835	Putative multidrug export ATP-binding/permease protein
group_2836	hypothetical protein
pckA	Phosphoenolpyruvate carboxykinase (ATP)
murE	UDP-N-acetylmuramoyl-L-alanyl-D-glutamate--2,6-diaminopimelate ligase
ziaR	Transcriptional repressor SmtB
leuS	Leucine--tRNA ligase
cysS	Cysteine--tRNA ligase
nusG	Transcription termination/antitermination protein NusG
lspA	Lipoprotein signal peptidase
glpP	Glycerol uptake operon antiterminator regulatory protein
pfkA	ATP-dependent 6-phosphofructokinase
pyrE_1	Orotate phosphoribosyltransferase
recA	Protein RecA
lolC	Lipoprotein-releasing system transmembrane protein LolC
aroK	Shikimate kinase 1
mdtA_2	Multidrug resistance protein MdtA
mrdB_1	Peptidoglycan glycosyltransferase MrdB
group_3214	hypothetical protein
mutS2_1	Endonuclease MutS2
rnfA	Na(+)-translocating ferredoxin:NAD(+) oxidoreductase complex subunit A
crh	HPr-like protein Crh
plsX	Phosphate acyltransferase
hflX	GTPase HflX
glgD	Glycogen biosynthesis protein GlgD
adeQ	Adenine permease AdeQ
lpxK	Tetraacyldisaccharide 4'-kinase
mrdA	Peptidoglycan D,D-transpeptidase MrdA
mtaB	Threonylcarbamoyladenosine tRNA methylthiotransferase MtaB
xseB	Exodeoxyribonuclease 7 small subunit
group_3633	hypothetical protein
murG	UDP-N-acetylglucosamine--N-acetylmuramyl-(pentapeptide) pyrophosphoryl-undecaprenol N-acetylglucosamine transferase
pdxS	Pyridoxal 5'-phosphate synthase subunit PdxS
nagE	PTS system N-acetylglucosamine-specific EIICBA component
mreB_2	Cell shape-determining protein MreB
lexA	LexA repressor
tsf	Elongation factor Ts
spoIIAB	Anti-sigma F factor
group_4083	hypothetical protein
rplT	50S ribosomal protein L20
infC	Translation initiation factor IF-3
rplM	50S ribosomal protein L13
accA	Acetyl-coenzyme A carboxylase carboxyl transferase subunit alpha
galT	Galactose-1-phosphate uridylyltransferase
coaX	Type III pantothenate kinase
yknY_1	putative ABC transporter ATP-binding protein YknY
group_4157	hypothetical protein
hupA	DNA-binding protein HU 1
group_4169	hypothetical protein
group_4175	hypothetical protein
apt	Adenine phosphoribosyltransferase
fruA_2	PTS system fructose-specific EIIABC component
rplI	50S ribosomal protein L9
sdh	Serine 3-dehydrogenase
aroC	Chorismate synthase
gspF	Putative type II secretion system protein F
cpdA	3',5'-cyclic adenosine monophosphate phosphodiesterase CpdA
pabB	Aminodeoxychorismate synthase component 1
trmH	tRNA (guanosine(18)-2'-O)-methyltransferase
glsA	Glutaminase
cydD	ATP-binding/permease protein CydD
glyQ	Glycine--tRNA ligase alpha subunit
rpsI	30S ribosomal protein S9
rpmA	50S ribosomal protein L27
citF	Citrate lyase alpha chain
cbiL	Cobalt-precorrin-2 C(20)-methyltransferase
caiA	Crotonobetainyl-CoA reductase
cobQ_1	Cobyric acid synthase
tmk	Thymidylate kinase
rpmI	50S ribosomal protein L35
cspE	Cold shock-like protein CspE
group_758	putative ABC transporter ATP-binding/permease protein
rsmA	Ribosomal RNA small subunit methyltransferase A
pyrB	Aspartate carbamoyltransferase
group_916	hypothetical protein
queH	Epoxyqueuosine reductase QueH
nudF	ADP-ribose pyrophosphatase
alaS	Alanine--tRNA ligase
group_1472	putative transporter
group_1599	Putative TrmH family tRNA/rRNA methyltransferase
rclA	putative pyridine nucleotide-disulfide oxidoreductase RclA
proS	Proline--tRNA ligase
htpG	Chaperone protein HtpG
ileS	Isoleucine--tRNA ligase
fda	Fructose-bisphosphate aldolase class 1
cntI	Pseudopaline exporter CntI
mrnCL	Mini-ribonuclease 3-like protein
ypdB	Transcriptional regulatory protein YpdB
group_2463	hypothetical protein
fprA_1	Nitric oxide reductase
ybeY	Endoribonuclease YbeY
pepA_1	hypothetical protein
trxB	Thioredoxin reductase
group_292	hypothetical protein
group_3123	Cobalt-dependent inorganic pyrophosphatase
dhaK	PTS-dependent dihydroxyacetone kinase, dihydroxyacetone-binding subunit DhaK
plsY	Glycerol-3-phosphate acyltransferase
group_3216	hypothetical protein
ruvA	Holliday junction ATP-dependent DNA helicase RuvA
era	GTPase Era
disA	DNA integrity scanning protein DisA
envC	Murein hydrolase activator EnvC
yvcJ	Nucleotide-binding protein
phnD	Phosphate-import protein PhnD
tufA	Elongation factor Tu
rpmH	50S ribosomal protein L34
dsbD	Thiol:disulfide interchange protein DsbD
hutU	Urocanate hydratase
fusA_2	Elongation factor G
actIII	putative oxidoreductase
glpK	Glycerol kinase
fhs	Formate--tetrahydrofolate ligase
nadA	Quinolinate synthase A
fecA	Fe(3+) dicitrate transport protein FecA
citE	Citrate lyase subunit beta
niaR	putative transcription repressor NiaR
rpsG	30S ribosomal protein S7
rpsL	30S ribosomal protein S12
trpG	Anthranilate synthase component 2
sigH	RNA polymerase sigma-H factor
pxpA	5-oxoprolinase subunit A
ywlC	Threonylcarbamoyl-AMP synthase
group_1961	hypothetical protein
group_2418	hypothetical protein
murI_1	Glutamate racemase
nth	Endonuclease III
group_2795	hypothetical protein
trmB	tRNA (guanine-N(7)-)-methyltransferase
exoA	Exodeoxyribonuclease
group_4112	hypothetical protein
nadB	L-aspartate oxidase
nadC	putative nicotinate-nucleotide pyrophosphorylase [carboxylating]
yggR	putative protein YggR
group_460	Farnesyl diphosphate synthase
pxpB	5-oxoprolinase subunit B
group_6887	hypothetical protein
ybaK	Cys-tRNA(Pro)/Cys-tRNA(Cys) deacylase YbaK
znuC	Zinc import ATP-binding protein ZnuC
def	Peptide deformylase
group_2743	hypothetical protein
mntH	hypothetical protein
group_4687	L-Ala-D/L-Glu epimerase
group_1161	hypothetical protein
rluD_1	Ribosomal large subunit pseudouridine synthase D
group_2817	hypothetical protein
trmFO	Methylenetetrahydrofolate--tRNA-(uracil-5-)-methyltransferase TrmFO
rimM	Ribosome maturation factor RimM
metK	S-adenosylmethionine synthase
ymdB_1	2',3'-cyclic-nucleotide 2'-phosphodiesterase
dnaE	DNA polymerase III subunit alpha
group_4485	Glycerophosphodiester phosphodiesterase
group_472	hypothetical protein
group_2202	hypothetical protein
czcA	Cobalt-zinc-cadmium resistance protein CzcA
group_3208	hypothetical protein
group_4682	putative FAD-linked oxidoreductase
group_1119	hypothetical protein
cbiF	Cobalt-precorrin-4 C(11)-methyltransferase
sstT_2	Serine/threonine transporter SstT
